# Supplementary material for: Global RNA sequencing reveals that genotype-dependent allele-specific expression contributes to differential expression in rice F1 hybrids
Source: BMC Plant Biol. 2013 Dec 21;13:221. doi: 10.1186/1471-2229-13-221 (PMC3878109; doi:10.1186/1471-2229-13-221)
Supplement: Additional file 4: Table S3 — List of genes used for expression level confirmation. [file 1471-2229-13-221-S4.xlsx]

## Sheet: Sheet1
	Primer		RPKM							qRT-PCR							Correlation between RPKM and qRT-PCR
Gene ID	F	R	GL	TQ	93-11	GLXTQ	GLX93-11	93-11XTQ		GL	TQ	93-11	GLXTQ	GLX93-11	93-11XTQ		GL	GLXTQ	93-11	GLX93-11	93-11XTQ	TQ
LOC_Os01g01710	AAGAGCAGTTTCCCTGAGAAGGAC	TGGTGGTGGAGCCTGTTGC	38.9135	23.1233	19.1614	25.1127	26.5767	25.1819		2.11359	1.29906	1.00226	1.16319	1.46822	1.48793		0.92393	0.9803	0.988049	0.988179	0.987828	0.992501
LOC_Os01g01830	ATGGGGAAGAGTGGCACAAAG	AGAAATGAGGAGTTCAGCACAAGC	7.47441	9.46482	7.17709	7.80029	7.59415	7.53827		0.248753	0.336204	0.240208	0.185426	0.303444	0.322216
LOC_Os01g05060	GGTCAAGGCGAAGAAGAAGAAGG	ATGGCGAGGTAGTCCTGCG	1.81279	20.7443	27.3458	23.9586	28.0804	42.7432		0.00536995	0.163029	0.031729	0.0187106	0.0189179	0.175406
LOC_Os01g07370	AAGCCTGACTCGGAAGAGACAAC	CAAGGAAGACATCAAAGCCAGC	99.6414	22.6623	61.6638	68.9245	51.0358	30.9588		0.7036	0.286242	0.45942	0.358618	0.414737	0.483059
LOC_Os01g08220	TCCTCCTTCTTCTCCAAGCTCAT	GAAACTCCTCCATCACGTCACA	2.1216	0.101915	0.219183	0.796161	0.462261	0.916828		0.179922	0.07028	0.0489921	0.0991492	0.0413005	0.118926
LOC_Os01g20830	GCAGCGAGCCAGAAGGTGAC	GGGAGAAGATGGTGGGGACC	8.39063	26.1686	23.0579	19.6532	63.1331	70.8869		0.00708642	0.0669448	0.0232336	0.0375193	0.120151	0.105456
LOC_Os01g48830	GCTTCTCGCATCTCGTTCATCG	CAAACCAATCGCTCCCTTCTTC	66.3629	39.4904	35.9821	38.372	50.7554	41.9163		0.0501336	0.0607815	0.0573176	0.033885	0.114839	0.0852574
LOC_Os01g72009	AACAACCAGCCGCCTCCAG	TCTTCCCGCCTTGCTCAGC	24.1121	42.3965	47.3434	24.2387	52.8005	39.4672		0.737645	0.761648	0.906555	0.675124	0.666787	1.03146
LOC_Os02g44980	GCTCAACTCCATCAAGACGCTG	GCCGAGGTCAACCACATCG	30.2658	38.3316	51.2452	37.1335	47.4508	87.1676		0.242881	0.332855	0.132516	0.235728	0.191173	0.231686
LOC_Os02g47020	ACTCAGGATGCGGGAAGAGC	CAGCACCACCAAACACACTGG	458.732	138.268	196.023	237.738	217.427	191.612		18.1911	8.45676	7.42986	12.1159	12.1353	13.1603
LOC_Os02g58730	TCGGTTCATCAAGTGCGTCAC	GGAAGGTGTTGGAGGTGTAGGAG	3.66548	8.10217	6.02271	5.13294	8.09805	7.44248		0.245545	0.617647	0.314949	0.533052	0.684617	0.834939
LOC_Os03g02420	GAAGACGAGAGCCGACACCC	TCCATCCTGCTGCCCGTTG	1.55605	13.0808	9.70562	10.0485	9.39416	13.4486		0.00388512	0.0136381	0.00851976	0.0108661	0.00310313	0.0085354
LOC_Os03g11520	CCCAAACCCAGAAGGCACTATC	GGCACTAAAAGGATGAACGGC	59.6961	67.2299	65.8573	55.3919	72.3703	70.0341		0.262008	0.158324	0.262179	0.123088	0.170221	0.159604
LOC_Os03g21000	ACGAAGTGGTGGGAGAAGGG	GGCGTTGGTCAAGGAGTCG	160.489	47.3723	38.5389	66.1194	28.1243	30.8387		2.09311	1.27614	0.976746	0.980643	0.613494	1.03085
LOC_Os03g44800	TTCGGGAAAACAGGAAGATGG	CAATCCACTTACACAACGCAACC	3.41414	17.6465	12.3705	12.3432	14.6553	14.6018		0.115943	0.431308	0.191869	0.256691	0.172308	0.194098
LOC_Os04g02910	GTTTGTGCTTGTTGTTGCGTTG	ATGGCGTCTGTTTTTGCTCG	142.407	50.9797	99.616	123.412	81.775	63.6925		0.505109	0.406591	0.93169	0.586029	0.710263	0.507605
LOC_Os05g01360	GCATCCCGTTGGAAGCAGC	GACATCTACCTTGGAGTCCCCG	4.78139	8.07461	4.72561	5.69853	7.5896	5.39516		0.0634605	0.0475049	0.0316351	0.0430617	0.0646985	0.0647675
LOC_Os05g39610	TTCCGTATTCTGATTCCCAGTGAG	CGACAAAGGCAAGGTCCCC	38.8935	33.8299	36.8086	41.1147	26.2551	26.1759		0.0661204	0.0555479	0.0314233	0.0695434	0.055431	0.0646054
LOC_Os06g06300	CGTCCATGGTGACCCAACA	CCGGGTCTACCATCACGAGT	2.28427	0.158918	0.42722	1.44838	0.480542	0.204233		0.289132	0.172145	0.175161	0.142631	0.0334137	0.097719
LOC_Os06g06320	GCTCACTATCATCATCCAGCATG	CCTTGCTCAGCTATTTAATTGCATAA	1.32834	0	0	0.209362	0	0		0.314913	0.000129228	0.0023425	0.0014356	0.000958501	0.000206847
LOC_Os06g16370	TCAGCAACAGCATATCTTTCTCATCA	TCTGGAATTTGGCATATCTATCACC	0.569473	3.27447	1.29725	2.16909	5.81929	1.62421		0.00891684	0.00472659	0.00627843	0.00462698	0.0104473	0.00221354
LOC_Os06g21590	CGAGCGGTTCAAGGAGTCGG	AACACCCCAGGCACAGCGAG	296.175	181.544	480.91	500.655	218.4	469.026		3.93428	2.51453	8.24087	7.90389	6.71728	4.80216
LOC_Os07g01760	TGGTGCCAGCAAAGGTGTG	CGGGTATTGTGGAACAGGAACC	164.861	202.532	126.15	147.251	212.877	198.359		16.2999	11.9687	15.303	8.29632	9.65108	11.8881
LOC_Os07g46460	GAAGATTGGGTCCTGGAATGATG	GGGTTCGCTGAAGCCACAC	106.237	82.6997	65.4625	73.6809	93.5369	75.2478		4.31863	2.40968	1.98722	1.73638	2.83806	3.02243
LOC_Os10g28330	CGACAATAGCTCGATCGCC	AAGCCCGAAGCTGACACTGT	2.04792	0.826352	0.222149	1.07592	0.812097	0.318595		0.00149229	0.00118186	0.00160051	0.000676714	0.00100645	0.000878175
LOC_Os10g32600	GCGCTTTTGATTTCCTGC	CGGAATATGTGCTGCCAA	2.62738	0	0	0	0	0		0.0449093	0.00509448	0.0220069	0.00381702	0.00811606	0.00208156
LOC_Os11g07020	TGTGTCAAGGAGAGGGTAGTAGCAC	GGAGAGTAGCAGACGCCATTGC	1089.62	165.149	255.094	373.283	230.147	251.388		127.753	22.8663	13.7343	20.7249	20.34	23.578
LOC_Os12g17600	TCCTACCTGCCACCGCTCAC	CGAATCCGACCTTGCTGAACTC	2372.2	1732.94	2478.23	2247.24	1497.9	2745.45		129.225	169.411	131.042	224.403	140.998	173.222
LOC_Os12g34018	GAATCCACCACATAGTAACGAGGC	CCCTGTCCTTCCACCCTTCTC	48.6426	99.2692	93.0081	78.4622	173.506	120.02		0.972962	1.06649	1.95311	1.16541	2.86295	3.14155
LOC_Os12g42980	GCTTCCTCCTCCAACTCCACG	CGAAACAACAACAATCCTTGCTCC	6.05681	34.3719	16.9804	10.0984	27.2071	17.4612		0.129149	0.348036	0.122579	0.217512	0.187536	0.181834
